# Supplementary material for: Safety and Efficacy of Crizotinib in Combination with Temozolomide and Radiotherapy in Patients with Newly Diagnosed Glioblastoma: Phase Ib GEINO 1402 Trial
Source: Cancers (Basel). 2022 May 12;14(10):2393. doi: 10.3390/cancers14102393 (PMC9139576; doi:10.3390/cancers14102393)
Supplement: Supplementary file 1 [file cancers-14-02393-s001.zip]

Archive with 1 entries (1 files):
- cancers-1695332-supplementary.pdf
